# Supplementary material for: MedImg: An Integrated Database for Public Medical Images
Source: Genomics Proteomics Bioinformatics. 2025 Aug 20;23(4):qzaf068. doi: 10.1093/gpbjnl/qzaf068 (PMC12558383; doi:10.1093/gpbjnl/qzaf068)
Supplement: qzaf068_Supplementary_Data [file qzaf068_supplementary_data.zip › Table S1.xlsx]

## Sheet: Table S1
Table S1 The details of all datasets included in MedImg
Dataset name	Organ	Modality	Format	Number	Task	With label	Source	Requested citation
Brain Tumor Classification MRI Images	Brain	MRI	jpg	3077	Classification	TRUE	Kaggle
Brain Tumor MRI Dataset	Brain	MRI	jpg	7023	Classification	TRUE	Kaggle	https://doi.org/10.6084/m9.figshare.1512427.v5
Hippocampus annotated dataset	Brain	MRI	nii	650	Classification	TRUE	Kaggle	https://doi.org/10.48550/arXiv.1902.09063
MRI Based Brain Tumor Images	Brain	MRI	jpg	400	Classification	TRUE	Kaggle
BRaTS 2021 Task 1 Dataset	Brain	MRI	nii	6265	Segmentation	TRUE	Kaggle	https://doi.org/10.48550/arXiv.2107.02314 https://doi.org/10.1109/tmi.2014.2377694 https://doi.org/10.1038/sdata.2017.117 http://dx.doi.org/10.7937/K9/TCIA.2017.KLXWJJ1Q http://dx.doi.org/10.7937/K9/TCIA.2017.GJQ7R0EF
crossMoDA2022	Brain	MRI	nii	694	Classification/Segmentation	TRUE	Grand Challenge	https://doi.org/10.1016/j.media.2022.102628
VALDO2021	Brain	MRI	nii	390	Classification/Detection/Segmentation	TRUE	Grand Challenge	https://doi.org/10.1007/s10654-015-0105-7 https://doi.org/10.1093/ije/dyq175 https://doi.org/10.1093/ije/dyaa135 https://doi.org/10.1016/j.trci.2016.02.003
Prostate annotated dataset for image segmentation	Prostate	MRI	nii	80	Segmentation	TRUE	Kaggle	https://doi.org/10.48550/arXiv.1902.09063
PI-CAI	Prostate	MRI	mha	7495	Regression/Segmentation	FALSE	Grand Challenge	https://doi.org/10.5281/zenodo.6624726
Heart MRI Image DataSet Left Atrial Segmentation	Heart	MRI	nii	50	Segmentation	TRUE	Kaggle	https://doi.org/10.1109/TMI.2015.2398818
kneeMRIdataset	Knee	MRI	pck	736	Classification	TRUE	Kaggle	https://doi.org/10.1016/j.cmpb.2016.12.006
CT Medical Images	Whole body	CT	tif	100	Regression	TRUE	Kaggle	https://doi.org/10.7937/K9/TCIA.2016.JGNIHEP5 https://doi.org/10.1007/s10278-013-9622-7
CT Scans Before and After	Whole body	CT	dcm	136	Registration	FALSE	Kaggle
NIH DeepLesion Subset	Whole body	CT	png	33334	Detection	TRUE	Kaggle	https://doi.org/10.1117%2F1.JMI.5.3.036501
CT Low Dose Reconstruction	Whole body	CT	png	99768	Classification	FALSE	Kaggle	https://doi.org/10.1002/mp.12345
Medical Deepfakes Lung Cancer	Lung	CT	dcm	22753	Detection	TRUE	Kaggle	https://doi.org/10.48550/arXiv.1901.03597
IQ-OTH NCCD Lung Cancer Dataset	Lung	CT	jpg	1097	Classification/Detection	TRUE	Kaggle	https://doi.org/10.17632/bhmdr45bh2.2
Lung Vessel Segmentation	Lung	CT	mhd	46	Segmentation	TRUE	Kaggle	https://doi.org/10.1016/j.media.2014.07.003
covid-ct	Lung	CT	png	1001	Classification	TRUE	Grand Challenge	https://doi.org/10.48550/arXiv.2003.13865
MICCAI 2020	Lung	CT	nii	1160	Classification/Detection	TRUE	Grand Challenge	https://doi.org/10.48550/arXiv.2402.09372 https://doi.org/10.1016/j.ebiom.2020.103106
Head CT hemorrhage	Brain	CT	png	200	Classification	TRUE	Kaggle
Brain CT Images with Intracranial Hemorrhage Masks	Brain	CT	jpg	5319	Segmentation	TRUE	Kaggle	https://doi.org/10.13026/4nae-zg36
CT KIDNEY DATASET Normal-Cyst-Tumor and Stone	Kidney	CT	jpg	12446	Classification	TRUE	Kaggle	https://doi.org/10.1038/s41598-022-15634-4
KiTS19	Kidney	CT	nii	210	Segmentation	FALSE	Grand Challenge
SLIVER07	Liver	CT	mhd	50	Segmentation	TRUE	Grand Challenge	https://doi.org/10.1109/TMI.2009.2013851
Medical Decathlon Hepatic Vessel Segmentation	Others	CT	nii	746	Segmentation	TRUE	Kaggle
Covid-19 Image Dataset	Lung	XR	jpg	238	Classification	TRUE	Kaggle
QaTa-COV19 Dataset	Lung	XR	png	156044	Segmentation	TRUE	Kaggle	https://doi.org/10.1109/ICIP46576.2022.9897412 https://doi.org/10.1109/ACCESS.2021.3064927 https://doi.org/10.1007/s13755-021-00146-8 https://doi.org/10.1109/ICIP42928.2021.9506442 https://doi.org/10.1109/TNNLS.2021.3070467
NIH Chest X-ray Dataset	Lung	XR	png	11212	Classification	TRUE	Kaggle	https://doi.org/10.1109/CVPR.2017.369
Chest X-ray Images	Lung	XR	jpg	5856	Classification	TRUE	Kaggle	https://doi.org/10.17632/rscbjbr9sj.3
Chest Xray Masks and Labels	Lung	XR	png	3200	Segmentation	TRUE	Kaggle	https://doi.org/10.1109/TMI.2013.2284099 https://doi.org/10.1109/TMI.2013.2290491
COVID-19 Pakistani Patients X-ray Image Dataset	Lung	XR	jpg	363	Classification	TRUE	Kaggle	https://doi.org/10.3390/s21175813
COVID-19 Normal Posteroanterior X-rays	Lung	XR	jpg	192	Classification	TRUE	Kaggle
Hello_World_Deep_Learning_SIIM	Lung	XR	png	154	Classification	TRUE	Kaggle
COVID19 PNEUMONIA NORMAL Chest X-Ray Image Dataset	Lung	XR	png	5228	Classification	TRUE	Kaggle	https://doi.org/10.1007/s12553-021-00630-x https://doi.org/10.1002/ima.22770
Image Classification Covid-19 X-Ray	Lung	XR	jpg	60	Classification	TRUE	Kaggle
COVID-QU-Ex Dataset	Lung	XR	png	85318	Segmentation	TRUE	Kaggle	https://doi.org/10.1016/j.compbiomed.2021.105002 https://doi.org/10.34740/kaggle/dsv/3122958 https://doi.org/10.1016/j.compbiomed.2021.104319 https://doi.org/10.1007/s13755-021-00146-8 https://doi.org/10.1109/ACCESS.2020.3010287
King Abdulaziz University Mammogram Dataset	Breast	XR	jpg	2378	Classification	TRUE	Kaggle
Synthetic PGGAN Chest X-Rays	Lung	XR	png	104819	Classification	TRUE	Kaggle
NIH Chest X ray 14	Lung	XR	png	112120	Classification/Detection	FALSE	Kaggle	https://doi.org/10.1109/CVPR.2017.369
COVID-19 SARS MERS X-ray Images Dataset	Lung	XR	png	1402	Segmentation	TRUE	Kaggle	https://doi.org/10.1007/s12559-021-09955-1
Novel COVID-19 Chestxray Repository	Lung	XR	png	3975	Classification	TRUE	Kaggle	http://dx.doi.org/10.1109/JBHI.2021.3111415
Extensive and Local Phase Enhanced COVID-19 X-Ray	Lung	XR	png	52007	Classification	TRUE	Kaggle	https://doi.org/10.1007/s11548-020-02305-w
Labeled Internal Features for Chest Xrays	Lung	XR	png	7597	Classification	TRUE	Kaggle	https://doi.org/10.7937/91ah-v663 https://doi.org/10.1148/radiol.2021203957 https://doi.org/10.1007/s10278-013-9622-7
Aseptic Loose Hip Implant X-Ray Database	Knee	XR	png	206	Classification	TRUE	Kaggle	https://doi.org/10.1007/s00264-015-2833-4 https://doi.org/10.5371/jkhs.2010.22.2.137 https://doi.org/10.1594/essr2014/P-0050 https://doi.org/10.1016/j.carj.2012.08.003 https://www.kaggle.com/tawsifurrahman/aseptic-loose-hip-implant-xray-database
Digital Knee X-ray	Knee	XR	png	3300	Classification	TRUE	Kaggle
Osteoarthritis Knee X-ray	Knee	XR	jpg	9786	Classification	TRUE	Kaggle
The UNIFESP X-Ray Body Part Classification Dataset	Others	XR	dcm	2481	Classification	TRUE	Kaggle
2D Ultrasound Sequences Of The Liver	Liver	US	mp4	7	Tracking	FALSE	Kaggle	https://doi.org/10.1097/rli.0b013e31828236c3 https://doi.org/10.1007/978-3-642-40811-3_65
US simulation segmentation	Others	US	png	2839	Segmentation	FALSE	Kaggle	https://doi.org/10.1007/s11548-019-02046-5
Malaria Bounding Boxes	Others	HS	png	2416	Detection	FALSE	Kaggle
Colorectal Histology MNIST	Others	HS	tif	10020	Classification	TRUE	Kaggle	https://doi.org/10.1038/srep27988
Nuclei Segmentation In Microscope Cell Images	Others	HS	jpg	16985	Segmentation	FALSE	Kaggle
MonuSeg-2018	Others	HS	png	132	Segmentation	TRUE	Kaggle
Histology dataset	Others	HS	jpg	192	Segmentation	FALSE	Kaggle
GlaS MICCAI 2015 Gland Segmentation	Others	HS	bmp	330	Segmentation	TRUE	Kaggle	https://doi.org/10.48550/arXiv.1603.00275 https://doi.org/10.1109/TMI.2015.2433900
CoNIC2022	Others	HS	jpg	238	Segmentation	TRUE	Grand Challenge	https://doi.org/10.1016/j.media.2023.103047 https://doi.org/10.48550/arXiv.2108.11195
PatchCamelyon	Others	HS	hdf5	327680	Classification	FALSE	Grand Challenge
WSSS4LUAD	Others	HS	png	10371	Classification	TRUE	Grand Challenge	https://doi.org/10.1016/j.media.2022.102487 https://doi.org/10.48550/arXiv.2204.06455
ACROBAT2022	Others	HS	tif	10979	Registration	FALSE	Grand Challenge
CVC-ClinicDB	Others	ES	tif	1224	Segmentation	FALSE	Kaggle	https://doi.org/10.1016/j.compmedimag.2015.02.007
kvasir SEG dataset	Others	ES	jpg	8000	Segmentation	TRUE	Kaggle	https://doi.org/10.1145/3083187.3083212
m2caiSeg	Others	ES	jpg	614	Segmentation	TRUE	Kaggle	https://doi.org/10.48550/arXiv.2008.10134
The Hyper Kvasir Dataset	Others	ES	jpg	112036	Segmentation	TRUE	Kaggle	https://doi.org/10.1038/s41597-020-00622-y
STARE Dataset	Eye	FP	ppm	397	Classification	FALSE	Kaggle
Eye OCT Datasets	Eye	OCT	mat	593	Segmentation	TRUE	Kaggle	https://www.ncbi.nlm.nih.gov/pmc/articles/PMC4187352/
Intraretinal Cystoid Fluid	Eye	OCT	jpg	1460	Segmentation	TRUE	Kaggle	https://doi.org/10.1002/ima.22662 https://doi.org/10.34740/KAGGLE/DS/2277068
Segmentation of OCT images	Eye	OCT	mat	20	Segmentation	FALSE	Kaggle	https://doi.org/10.1364/boe.6.001172
BP Monitor Reading Medical Device Images	Others	DEV	jpg	176	Classification	FALSE	Kaggle
Medical Personal Protective Equipment Images	Others	DEV	png	1029	Classification	FALSE	Kaggle
diabetic foot ulcer	Skin	SKIN	jpg	2613	Classification	TRUE	Kaggle	https://doi.org/10.1007/s11042-019-07820-w https://doi.org/10.1007/s11042-021-10942-9 https://doi.org/10.3390/app10134523
ISIC_2019_challenge	Skin	SKIN	jpg	33569	Classification	TRUE	Kaggle	https://doi.org/10.1038/sdata.2018.161 https://doi.org/10.48550/arXiv.1710.05006 https://doi.org/10.48550/arXiv.1902.03368 https://doi.org/10.48550/arXiv.1908.02288
COUGHVID dataset	Others	Audio	wav	27550	Classification	TRUE	Kaggle
SpartaCov Detect Covid from cough	Others	Audio	webm	153	Classification	TRUE	Kaggle
COVID-19 Pulmonary Abnormalities	Others	Audio	jpg	6684	Classification	TRUE	Kaggle	https://doi.org/10.17632/pr7bgzxpgv.1
VOICED	Others	Audio	hea	208	Classification	TRUE	Kaggle
Bowel sounds	Others	Audio	wav	1606	Classification	TRUE	Kaggle	https://doi.org/10.3390/s21227602
VISEM Video Dataset	Others	Video	avi	85	Regression	TRUE	Kaggle	https://doi.org/10.1145/3304109.3325814
EEG for Age Prediction	Brain	EEG	csv	1297	Regression	TRUE	Kaggle
PTB-XL ECG dataset	Heart	ECG	hea	43674	Classification	TRUE	Kaggle
China Physiological Signal Challenge in 2018	Heart	ECG	hea	6877	Classification	FALSE	Kaggle	https://doi.org/10.1161/01.CIR.101.23.e215 https://doi.org/10.1166/jmihi.2018.2442
Breast Cancer Semantic Segmentation (BCSS)	Others	HS	png	93935	Segmentation	TRUE	Kaggle	https://doi.org/10.1093/bioinformatics/btz083
CAMUS project	Heart	US	nii	6000	Classification	FALSE	Creatis	https://doi.org/10.1109/TMI.2019.2900516
Cancer-Net BCa-Data	Lung	MRI	nii	253	Classification	TRUE	Kaggle	https://doi.org/10.48550/arXiv.2304.05623 https://doi.org/10.48550/arXiv.2211.05308 https://doi.org/10.48550/arXiv.2304.05899
The Cancer Imaging Archive: LIDC-IDRI	Lung	CT	dcm	244527	Classification/Segmentation	TRUE	Cancer Imaging Archive	https://doi.org/10.7937/K9/TCIA.2015.LO9QL9SX
Echonet-Frames-Masks-Dataset	Heart	US	png	40092	Segmentation	TRUE	Kaggle
Chromosome karyotype Images	Others	HS	jpg	7000	Classification	TRUE	Kaggle
Coronary Artery Diseaes DataSet	Heart	CT	jpg	205	Classification	TRUE	Kaggle
DENTEX CHALLENGE 2023	Teeth	XR	png	3653	Classification	TRUE	Kaggle	https://doi.org/10.48550/arXiv.2303.06500 https://doi.org/10.48550/arXiv.2305.19112
Breast-Ultrasound-Images-Split	Breast	US	png	798	Classification	TRUE	Kaggle	https://doi.org/10.1016/j.dib.2019.104863
Kidney Stone Images with Bounding Box Annotations	Kidney	CT	jpg	1300	Detection	TRUE	Kaggle
Microscopic Hyperspectral Choledoch Dataset	Others	HS	jpg	1416	Classification	TRUE	Kaggle	https://doi.org/10.1109/ACCESS.2019.2947470 https://doi.org/10.1016/j.ymeth.2021.04.005
COVIDx CXR-4	Lung	XR	png	70747	Classification	TRUE	Kaggle	https://doi.org/10.1038/s41598-020-76550-z
cardiacUDC_dataset	Heart	US	nii	658	Segmentation	TRUE	Kaggle
Diagnosis of Diabetic Retinopathy	Eye	FP	jpg	2838	Classification	TRUE	Kaggle
HMC-QU Dataset	Heart	US	avi	322	Classification/Segmentation	TRUE	Kaggle	https://doi.org/10.1016/j.bspc.2023.105448 https://doi.org/10.1109/ACCESS.2021.3059595 https://doi.org/10.1109/ACCESS.2020.3038743 https://doi.org/10.22489/CinC.2023.240
Bone Fracture Detection: Computer Vision Project	Others	XR	jpg	4148	Classification/Detection	TRUE	Kaggle
Mendeley LBC Cervical Cancer	Others	HS	jpg	962	Classification	TRUE	Kaggle	https://doi.org/10.17632/zddtpgzv63.4
Colorectal Cancer WSI	Others	HS	png	4454	Segmentation	TRUE	Kaggle
Medullary Sponge Kidney	Kidney	CT	jpg	1698	Segmentation	FALSE	Kaggle
EchoCP	Heart	US	nii	26	Segmentation	TRUE	Kaggle	https://doi.org/10.48550/arXiv.2101.10799
Mammographic Image Analysis Society	Breast	XR	pgm	322	Classification	TRUE	Apollo	https://doi.org/10.17863/CAM.105113
MENDELEY Breast Ultrasound Dataset	Breast	US	bmp	250	Classification	TRUE	Mendeley	https://doi.org/10.17632/wmy84gzngw.1
QIN-BREAST	Breast	MRI	dcm	102451	Classification	TRUE	The Cancer Imaging Archive	https://doi.org/10.7937/K9/TCIA.2016.21JUEBH0
RIDER Breast MRI	Breast	MRI	dcm	2400	Segmentation	FALSE	The Cancer Imaging Archive	https://doi.org/10.7937/K9/TCIA.2015.H1SXNUXL
